# Supplementary material for: Unveiling the Virome of Wild Birds: Exploring CRESS-DNA Viral Dark Matter
Source: Genome Biol Evol. 2024 Sep 27;16(10):evae206. doi: 10.1093/gbe/evae206 (PMC11463337; doi:10.1093/gbe/evae206)
Supplement: evae206_Supplementary_Data [file evae206_supplementary_data.zip]

Archive with 2 entries (2 files):
- Supplementary Fig.pdf
- Supplementary_Table.xlsx
