# Supplementary material for: Unveiling the Virome of Wild Birds: Exploring CRESS-DNA Viral Dark Matter
Source: Genome Biol Evol. 2024 Sep 27;16(10):evae206. doi: 10.1093/gbe/evae206 (PMC11463337; doi:10.1093/gbe/evae206)
Supplement: evae206_Supplementary_Data [file evae206_supplementary_data.zip › Supplementary_Table.xlsx]

## Sheet: Supplementary Table 1
Supplementary Table 1. Information of bird species and library included in the present study.
Library ID	Library name	Samples	Supernatants(μL)	Location of Sampling (Sampling site, Province)	Total reads	Virus reads	Species name	Bird English name	Family name	Order name	SRA no.
1	brambling01	15	100	Xinqing bird banding station, Heilongjiang	77478	2032	Fringilla montifringilla	Brambling	Passeridae	Passeriformes	SRX7543518
2	RusticBunting02	16	94	Xinqing bird banding station, Heilongjiang	282138	52755	Emberiza rustica	Rustic Bunting	Emberizidae	Passeriformes	SRX9736147
3	Long-tailedRosefinch03	13	115	Xinqing bird banding station, Heilongjiang	70850	1960	Carpodacus sibiricus	Long-tailed Rosefinch	Passeridae	Passeriformes	SRX9736146
4	treepipit04	20	75	Xinqing bird banding station, Heilongjiang	5605394	2093290	Anthus hodgsoni	Olive-backed Pipit	Motacillidae	Passeriformes	SRX9736305
5	goldcrest05	13	115	Xinqing bird banding station, Heilongjiang	1063912	414293	Regulus Goldcrest	Goldcrest	Muscicapidae	Passeriformes	SRX9736311
6	bluethroat06	15	100	Xinqing bird banding station, Heilongjiang	7194870	2517090	Luscinia svecica	Bluethroat	Turdidae	Passeriformes	SRX9736313
7	Yellow-browedWarbler07	13	115	Xinqing bird banding station, Heilongjiang	477416	149813	Phylloscopus inornatus	Yellow-browed Willow Warbler	Sylviidae	Passeriformes	SRX9736316
8	Yellow-browedWarbler08	13	115	Xinqing bird banding station, Heilongjiang	354656	74414	Phylloscopus inornatus	Yellow-browed Willow Warbler	Sylviidae	Passeriformes	SRX9736315
9	blackfacebunting09	19	79	Xinqing bird banding station, Heilongjiang	2430342	561851	Emberiza spodocephala	Black-faced Bunting	Emberizidae	Passeriformes	SRX7551888
10	Blackfacebunting10	20	75	Xinqing bird banding station, Heilongjiang	648058	155080	Emberiza spodocephala	Black-faced Bunting	Emberizidae	Passeriformes	SRX7543709
11	blackfacebunting11	20	75	Xinqing bird banding station, Heilongjiang	3994744	688763	Emberiza spodocephala	Black-faced Bunting	Emberizidae	Passeriformes	SRX7543713
12	blackfacebunting12	19	79	Xinqing bird banding station, Heilongjiang	1638642	282490	Emberiza spodocephala	Black-faced Bunting	Emberizidae	Passeriformes	SRX7543721
13	blackfacebunting13	20	75	Xinqing bird banding station, Heilongjiang	774574	85925	Emberiza spodocephala	Black-faced Bunting	Emberizidae	Passeriformes	SRX7543732
14	blackfacebunting14	15	100	Xinqing bird banding station, Heilongjiang	282862	15278	Emberiza spodocephala	Black-faced Bunting	Emberizidae	Passeriformes	SRX7543754
15	thrush15	9	167	Xinqing bird banding station, Heilongjiang	133598	1890	Turdus naumanni	Dusky Thrush	Turdidae	Passeriformes	SRX9736314
16	redpoll16	13	115	Xinqing bird banding station, Heilongjiang	253684	7123	Acanthis flammea	Redpoll	Fringillidae	Passeriformes	SRX9736413
17	redpoll17	13	115	Xinqing bird banding station, Heilongjiang	716678	2668	Acanthis flammea	Common redpoll	Fringillidae	Passeriformes	SRX7544624
18	RusticBunting18	20	75	Xinqing bird banding station, Heilongjiang	273402	11335	Emberiza rustica	Rustic Bunting	Emberizidae	Passeriformes	SRX7544578
19	RusticBunting19	20	75	Xinqing bird banding station, Heilongjiang	210856	16347	Emberiza rustica	Rustic Bunting	Emberizidae	Passeriformes	SRX7544569
20	RusticBunting20	19	79	Xinqing bird banding station, Heilongjiang	97858	3540	Emberiza rustica	Rustic Bunting	Emberizidae	Passeriformes	SRX7544565
21	RusticBunting21	15	100	Xinqing bird banding station, Heilongjiang	141502	8264	Emberiza rustica	Rustic Bunting	Emberizidae	Passeriformes	SRX7544560
22	RusticBunting22	15	100	Xinqing bird banding station, Heilongjiang	150604	2431	Emberiza rustica	Rustic Bunting	Emberizidae	Passeriformes	SRX9736409
23	Yellow-throatedBunting23	10	150	Xinqing bird banding station, Heilongjiang	227460	10009	Emberiza elegans	Yellow-throated Bunting	Emberizidae	Passeriformes	SRX7544598
24	brambling24	19	79	Xinqing bird banding station, Heilongjiang	181218	4355	Fringilla montifringilla	Brambling	Passeridae	Passeriformes	SRX7543755
25	brambling25	15	100	Xinqing bird banding station, Heilongjiang	298196	47714	Fringilla montifringilla	Brambling	Passeridae	Passeriformes	SRX9196528
26	brambling26	20	75	Xinqing bird banding station, Heilongjiang	157254	9397	Fringilla montifringilla	Brambling	Passeridae	Passeriformes	SRX7543752
27	brambling27	20	75	Xinqing bird banding station, Heilongjiang	272140	71099	Fringilla montifringilla	Brambling	Passeridae	Passeriformes	SRX7543738
28	brambling28	20	75	Xinqing bird banding station, Heilongjiang	246528	51939	Fringilla montifringilla	Brambling	Passeridae	Passeriformes	SRX7543734
29	brambling29	20	75	Xinqing bird banding station, Heilongjiang	93208	571	Fringilla montifringilla	Brambling	Passeridae	Passeriformes	SRX9740386
30	brambling30	17	88	Xinqing bird banding station, Heilongjiang	196810	15524	Fringilla montifringilla	Brambling	Passeridae	Passeriformes	SRX7543731
31	brambling31	16	94	Xinqing bird banding station, Heilongjiang	189502	13768	Fringilla montifringilla	Brambling	Passeridae	Passeriformes	SRX9736424
32	jynxtorquilla32	9	167	Xinqing bird banding station, Heilongjiang	1947648	407261	Jynx torquilla	Eurasian wryneck	Picidae	Piciformes	SRX7543807
33	redcrossbill33	10	150	Xinqing bird banding station, Heilongjiang	404112	6829	Loxia curvirostra	Common Crossbill	Fringillidae	Passeriformes	SRX9353099
34	brownbrowrockpipit34	22	68	Xinqing bird banding station, Heilongjiang	640824	105054	Prunella montanella	Brown Brow rockpipit	Prunellidea	Passeriformes	SRX7543711
35	RusticBunting35	18	83	Xinqing bird banding station, Heilongjiang	171668	34312	Emberiza rustica	Rustic Bunting	Emberizidae	Passeriformes	SRX7544826
36	RusticBunting36	19	79	Xinqing bird banding station, Heilongjiang	136408	2822	Emberiza rustica	Rustic Bunting	Emberizidae	Passeriformes	SRX7544825
37	PallassRosefinch37	16	94	Xinqing bird banding station, Heilongjiang	767926	217564	Carpodacus roseus	Pallas's Rosefinch	Passeridae	Passeriformes	SRX7543537
38	PallassRosefinch38	18	83	Xinqing bird banding station, Heilongjiang	1003386	305893	Carpodacus roseus	Pallas's Rosefinch	Passeridae	Passeriformes	SRX7543567
39	hawfinch39	20	75	Xinqing bird banding station, Heilongjiang	144152	6006	Coccothraustes coccothraustes	Hawfinch	Paridae	Passeriformes	SRX9736425
40	hawfinch40	20	75	Xinqing bird banding station, Heilongjiang	2941670	838704	Coccothraustes coccothraustes	Hawfinch	Paridae	Passeriformes	SRX9736415
41	hawfinch41	18	83	Xinqing bird banding station, Heilongjiang	196052	1445	Coccothraustes coccothraustes	Hawfinch	Paridae	Passeriformes	SRX7543816
42	LittleBunting42	14	107	Xinqing bird banding station, Heilongjiang	75328	3115	Emberiza pusilla	Little Bunting	Emberizidae	Passeriformes	SRX7543783
43	LittleBunting43	11	136	Xinqing bird banding station, Heilongjiang	78098	2697	Emberiza pusilla	Little Bunting	Emberizidae	Passeriformes	SRX7543781
44	Yellow-browedBunting44	20	75	Xinqing bird banding station, Heilongjiang	156942	22506	Emberiza chrysophrys	Yellow-browed Bunting	Emberizidae	Passeriformes	SRX7544566
45	Yellow-browedBunting45	14	107	Xinqing bird banding station, Heilongjiang	647022	194322	Emberiza chrysophrys	Yellow-browed Bunting	Emberizidae	Passeriformes	SRX9198860
47	goldfinch47	15	100	Xinqing bird banding station, Heilongjiang	1131014	287644	Chloris sinica	Grey-capped Greenfinch	Passeridae	Passeriformes	SRX9736421
48	goldfinch48	12	125	Xinqing bird banding station, Heilongjiang	131358	23787	Chloris sinica	Grey-capped Greenfinch	Passeridae	Passeriformes	SRX9736419
49	woodpecker49	10	150	MES Mountain, Heilongjiang	3926222	1311906	Dendrocopos leucotos	White-backed Woodpecker	Picidae	Piciformes	SRX7544558
50	SiberianRubythroat50	20	75	Xinqing bird banding station, Heilongjiang	125550	10549	Luscinia calliope	Siberian Rubythroat	Turdidae	Passeriformes	SRX7544811
51	SiberianRubythroat51	19	79	Xinqing bird banding station, Heilongjiang	3953168	944477	Luscinia calliope	Siberian Rubythroat	Turdidae	Passeriformes	SRX7544625
52	SiberianRubythroat52	18	83	Xinqing bird banding station, Heilongjiang	4514600	1705596	Luscinia calliope	Siberian Rubythroat	Turdidae	Passeriformes	SRX7544646
53	magpie53	8	188	Xinqing bird banding station, Heilongjiang	72460	2326	Cyanopica cyanus	Azure-winged Magpie	Corvidae	Passeriformes	SRX9352574
54	wagtail54	9	167	Xinqing bird banding station, Heilongjiang	1188330	354016	Motacilla cinerea	wagtail	Motacillidae	Passeriformes	SRX7545082
55	grosbeak55	18	83	Xinqing bird banding station, Heilongjiang	267836	18276	Pinicola enucleator	Grosbeak	Fringillidae	Passeriformes	SRX7544126
57	siskin57	14	107	Xinqing bird banding station, Heilongjiang	10193188	2820154	Spinus spinus	Siskin	Fringillidae	Passeriformes	SRX7544571
58	siskin58	13	115	Xinqing bird banding station, Heilongjiang	7013862	1724668	Spinus spinus	Siskin	Fringillidae	Passeriformes	SRX7544542
59	Chestnut-flankedWhite-eye59	12	125	Xinqing bird banding station, Heilongjiang	672224	108097	Zosterops erythropleurus	Chestnut-flanked White-eye	Zosteropidae	Passeriformes	SRX7543522
60	blacktailedHawfinch60	8	188	Xinqing bird banding station, Heilongjiang	138344	13630	Eophona migratoria	Black-tailed Hawfinch	Passeridae	Passeriformes	SRX7543787
61	hawfinch61	17	88	Xinqing bird banding station, Heilongjiang	256736	6434	Coccothraustes coccothraustes	Hawfinch	Paridae	Passeriformes	SRX7543815
62	DuskyWarbler62	7	214	Changbaishan Mountain, Jilin	769728	56851	Phylloscopus fuscatus	Dusky Warbler	Sylviidae	Passeriformes	SRX7543233
63	rosefinch63	13	115	Xinqing bird banding station, Heilongjiang	402260	82449	Carpodacus erythrinus	Common Rosefinch	Fringillidae	Passeriformes	SRX7544591
64	rosefinch64	15	100	Xinqing bird banding station, Heilongjiang	330230	86148	Carpodacus erythrinus	Common Rosefinch	Fringillidae	Passeriformes	SRX9736408
65	goldcrest65	5	300	Xinqing bird banding station, Heilongjiang	1146432	200968	Regulus Goldcrest	Goldcrest	Muscicapidae	Passeriformes	SRX7543635
66	swan66	20	75	HaZ Zoo, Zhejiang	2746084	36320	Cygnus columbianus	Tundra Swan	Anatidae	Anseriformes	SRX7543511
67	flamingo67	5	300	HaZ Zoo, Zhejiang	5765968	124069	Phoenicopteridae	Flamingo	Ciconiidae	Ciconiiformes	SRX7543718
68	pheasant68	17	88	HaZ Zoo, Zhejiang	903294	33331	Syrmaticus reevesii	Reeves's Pheasant	Phasianidae	Galliformes	SRX7543531
69	hornbill69	14	107	HaZ Zoo, Zhejiang	3840972	178485	Phoenicurus auroreus	Daurian Redstart	Muscicapidae	Passeriformes	SRX7544555
70	crane70	15	100	HaZ Zoo, Zhejiang	2402892	129774	Grus japonensis	Crane/Red-crowned Crane	Gruidae	Gruiformes	SRX7544012
71	crane71	22	68	HaZ Zoo, Zhejiang	1546514	566371	Grus japonensis	Red-crowned Crane	Gruidae	Gruiformes	SRX9198339
72	whitestork72	17	88	HaZ Bay Wetland Park, Zhejiang	254662	4137	Ciconia boyciana	White Stork	Ciconiidae	Ciconiiformes	SRX7543532
73	stork73	16	94	HaZ Zoo, Zhejiang	4370850	556959	Phoenicopterus roseus	Flamingo	Phoenicopteridae	Ciconiiformes	SRX7543542
74	parrot74	20	75	HaZ Zoo, Zhejiang	656390	2473	Psittacidae	Macaws	Psittacidae	Psittaciformes	SRX7543571
75	bluepeacock75	21	71	HaZ Zoo, Zhejiang	4027326	26318	Pavo cristatus	Blue Peacock	Phasianidae	Galliformes	SRX7543630
76	parrot76	16	94	Suzhou Zoo, Jiangsu	3343096	47145	Nandayus nenday	Nanday Conure	Psittacidae	Psittaciformes	SRX7543628
77	parrot77	16	94	Suzhou Zoo, Jiangsu	1728296	47053	Lory,Lorikeet	lory	Psittacidae	Psittaciformes	SRX7544568
78	parrot78	15	100	Suzhou Zoo, Jiangsu	2914410	11157	Psittacidae	Macaws	Psittacidae	Psittaciformes	SRX7544563
79	toucan79	19	79	LZM Zoo, Zhejiang	2573710	355724	Ramphastos	toucan	Ramphastidae	Piciformes	SRX7545231
80	toucan80	16	94	LZM Zoo, Zhejiang	2226120	59195	Ramphastos	toucan	Ramphastidae	Piciformes	SRX7545320
81	parrot81	14	107	LZM Zoo, Zhejiang	198886	40432	Amazona farinosa	Mealy Amazon	Psittacidae	Psittaciformes	SRX7544564
82	parrot82	15	100	LZM Zoo, Zhejiang	185572	3184	Pionites melanocephala	Black-crowned Parrot	Psittacidae	Psittaciformes	SRX9196700
83	parrot83	15	100	LZM Zoo, Zhejiang	1542790	244929	Psittacidae	Macaws	Psittacidae	Psittaciformes	SRX7544546
84	parrot84	15	100	LZM Zoo, Zhejiang	106662	4819	Psittacidae	Macaws	Psittacidae	Psittaciformes	SRX7544545
85	parrot85	15	100	LZM Zoo, Zhejiang	70572	4876	Ara ararauna	Blue-and-Yellow Macaw	Psittacidae	Psittaciformes	SRX7544543
86	parrot86	15	100	LZM Zoo, Zhejiang	36808	1301	Ara severa	Chestnut-Fronted Macaw	Psittacidae	Psittaciformes	SRX9196701
87	parrot87	12	125	LZM Zoo, Zhejiang	67426	2287	Deroptyus accipitrinus	Hawk-headed Parrot	Psittacidae	Psittaciformes	SRX7544541
88	wagtail88	11	136	MES Mountain, Heilongjiang	929148	83107	Motacilla cinerea	Grey Wagtail	Motacillidae	Passeriformes	SRX7545202
89	Yellow-throatedBunting89	18	83	MES Mountain, Heilongjiang	160568	16859	Emberiza elegans	Yellow-throated Bunting	Emberizidae	Passeriformes	SRX7544934
90	Yellow-throatedBunting90	19	79	MES Mountain, Heilongjiang	170252	33758	Emberiza elegans	Yellow-throated Bunting	Emberizidae	Passeriformes	SRX7544933
91	bunting91	12	125	MES Mountain, Heilongjiang	85770	2997	Emberiza rustica	Rustic Bunting	Emberizidae	Passeriformes	SRX9198285
92	Red-flankedBluetail92	15	100	MES Mountain, Heilongjiang	995062	42788	Tarsiger cyanurus	Red-flankedBluetail	Muscicapidae	Passeriformes	SRX7544799
93	Red-flankedBluetail93	15	100	MES Mountain, Heilongjiang	1867982	102024	Tarsiger cyanurus	Red-flankedBluetail	Muscicapidae	Passeriformes	SRX7544647
94	Red-flankedBluetail94	19	79	Changbaishan Mountain, Jilin	1347914	241134	Tarsiger cyanurus	Red-flankedBluetail	Muscicapidae	Passeriformes	SRX7544638
95	thrush95	14	107	MES Mountain, Heilongjiang	1214930	56349	Turdus pallidus	Pale Thrush	Turdidae	Passeriformes	SRX7544554
96	thrush96	14	107	MES Mountain, Heilongjiang	438694	71740	Turdus pallidus	Pale Thrush	Turdidae	Passeriformes	SRX7544556
97	blackfacebunting97	20	75	MES Mountain, Heilongjiang	102118	23572	Emberiza spodocephala	Black-faced Bunting	Emberizidae	Passeriformes	SRX7543776
98	blackfacebunting98	19	79	MES Mountain, Heilongjiang	644288	159565	Emberiza spodocephala	Black-faced Bunting	Emberizidae	Passeriformes	SRX7543778
99	tomtit99	19	79	MES Mountain, Heilongjiang	2163200	165232	Parus major	Great Tit	Paridae	Passeriformes	SRX7544865
100	tit100	19	79	MES Mountain, Heilongjiang	156902	14311	Aegithalos caudatus	Long-tailed Tit	Paridae	Passeriformes	SRX7544809
101	TristramsBunting101	15	100	MES Mountain, Heilongjiang	274268	8021	Emberiza tristrami	TristramsBunting	Emberizidae	Passeriformes	SRX9352588
102	TristramsBunting102	16	94	MES Mountain, Heilongjiang	837958	223275	Emberiza tristrami	TristramsBunting	Emberizidae	Passeriformes	SRX7545066
103	SiberianRubythroat103	19	79	MES Mountain, Heilongjiang	276474	90811	Luscinia calliope	Siberian Rubythroat	Turdidae	Passeriformes	SRX7544822
104	Grey-backedThrush104	15	100	MES Mountain, Heilongjiang	778236	52130	Turdus hortulorum	Grey-backed Thrush	Muscicapidae	Passeriformes	SRX7544520
105	Grey-backedThrush105	15	100	MES Mountain, Heilongjiang	2020508	80500	Turdus hortulorum	Grey-backed Thrush	Muscicapidae	Passeriformes	SRX7544446
106	thrush106	13	115	MES Mountain, Heilongjiang	2960770	82736	Turdus hortulorum	Grey-backed Thrush	Turdidae	Passeriformes	SRX7544607
107	flycatcher107	5	300	MES Mountain, Heilongjiang	911104	82995	Muscicapa latirostris	Brown Flycatcher	Turdidae	Passeriformes	SRX9198854
108	Yellow-rumpedFlycatcher108	14	107	MES Mountain, Heilongjiang	326512	132205	Ficedula zanthopygia	Yellow-rumped Flycatcher	Muscicapidae	Passeriformes	SRX7544596
109	willowwarbler109	11	136	MES Mountain, Heilongjiang	143018	18732	Phylloscopus tenellipes	Pale-legged Leaf-warbler	Muscicapidae	Passeriformes	SRX7543489
110	DuskyWarbler110	11	136	MES Mountain, Heilongjiang	366996	41966	Phylloscopus fuscatus	Dusky Warbler	Sylviidae	Passeriformes	SRX7543509
111	stonechat111	13	115	MES Mountain, Heilongjiang	668594	171177	Saxicola torquata	Common Stonechat	Muscicapidae	Passeriformes	SRX7544109
112	Red-breastedFlycatcher112	20	75	MES Mountain, Heilongjiang	33122	4345	Ficedula parva	Red-breasted Flycatcher	Muscicapidae	Passeriformes	SRX9198857
113	brownshrike113	15	100	MES Mountain, Heilongjiang	987502	23486	Lanius cristatus	Brown Shrike	Laniidae	Passeriformes	SRX7543707
114	robin114	16	94	MES Mountain, Heilongjiang	5304232	242181	Luscinia sibilans	Rufous-tailed Robin	Turdidae	Passeriformes	SRX7544597
115	Yellow-browedWarbler115	20	75	MES Mountain, Heilongjiang	1950258	637321	Phylloscopus inornatus	Yellow-browed Willow Warbler	Sylviidae	Passeriformes	SRX7544581
116	Yellow-browedWarbler116	20	75	MES Mountain, Heilongjiang	893930	253820	Phylloscopus inornatus	Yellow-browed Willow Warbler	Sylviidae	Passeriformes	SRX7544584
117	Yellow-browedBunting117	10	150	MES Mountain, Heilongjiang	1038822	171855	Emberiza chrysophrys	Yellow-browed Bunting	Emberizidae	Passeriformes	SRX7544570
118	PallassLeafWarbler118	11	136	MES Mountain, Heilongjiang	422952	71436	Phylloscopus proregulus	Pallas's Leaf Warbler	Sylviidae	Passeriformes	SRX7543517
119	willowwarbler119	9	167	MES Mountain, Heilongjiang	352912	106870	Phylloscopus schwarzi	Trick-billed Willow Warbler	Sylviidae	Passeriformes	SRX7543231
120	reedwarbler120	9	167	Changbaishan Mountain, Jilin	132536	26542	Acrocephalus bistrigiceps	Black-Browed Reed Warbler	Sylviidae	Passeriformes	SRX7544599
121	SiberianBlueRobin121	15	100	MES Mountain, Heilongjiang	274046	27497	Luscinia cyane	Siberian Blue Robin	Turdidae	Passeriformes	SRX7544824
122	BlueRobin122	15	100	MES Mountain, Heilongjiang	7360	694	Luscinia cyane	blue peacock	Turdidae	Passeriformes	SRX9736414
123	EasternCrownedWarbler123	16	94	MES Mountain, Heilongjiang	6530588	752800	Phylloscopus coronatus	Eastern Crowned Warble	Muscicapidae	Passeriformes	SRX7544128
124	sparrowhawk124	5	300	Changbaishan Mountain, Jilin	48646	1074	Accipiter gularis	Japanese Sparrowhawk	Accipitridae	Falconiformes	SRX9736410
125	grosbeak125	5	300	Changbaishan Mountain, Jilin	9244	406	Coccothraustes coccothraustes	Hawfinch	Paridae	Passeriformes	SRX9736426
126	PallassBunting126	7	214	Changbaishan Mountain, Jilin	58726	1228	Emberiza pallasi	Pallas's Bunting	Emberizidae	Passeriformes	SRX9736422
127	bunting127	10	150	Changbaishan Mountain, Jilin	77664	4188	Emberiza cioides	Meadow Bunting	Emberizidae	Passeriformes	SRX9196656
128	blackfacebunting128	20	75	Changbaishan Mountain, Jilin	22638	3459	Emberiza spodocephala	Black-faced Bunting	Emberizidae	Passeriformes	SRX9736423
129	blackfacebunting129	22	68	Changbaishan Mountain, Jilin	2343070	782343	Emberiza spodocephala	Black-faced Bunting	Emberizidae	Passeriformes	SRX7543750
130	coaltit130	15	100	Changbaishan Mountain, Jilin	189708	7940	Periparus ater	Coal Tit	Paridae	Passeriformes	SRX7543488
131	coaltit131	17	88	Changbaishan Mountain, Jilin	134838	10106	Periparus ater	Coal Tit	Paridae	Passeriformes	SRX7543227
132	Yellow-browedWarbler132	13	115	Changbaishan Mountain, Jilin	1406024	119609	Phylloscopus inornatus	Yellow-browed Willow Warbler	Sylviidae	Passeriformes	SRX7544592
133	Red-breastedFlycatcher133	7	214	Changbaishan Mountain, Jilin	12377208	740580	Ficedula parva	Red-breasted Flycatcher	Muscicapidae	Passeriformes	SRX7543528
134	swallow134	18	83	Changbaishan Mountain, Jilin	617370	82882	Cecropis daurica	Red-rumped Swallow	Hirundinidae	Passeriformes	SRX7543520
135	Yellow-throatedBunting135	13	115	Changbaishan Mountain, Jilin	2428876	237729	Emberiza elegans	Yellow-throated Bunting	Emberizidae	Passeriformes	SRX7544600
136	brownshrike136	10	150	Changbaishan Mountain, Jilin	10876038	452264	Lanius cristatus	Brown Shrike	Laniidae	Passeriformes	SRX7543826
137	RusticBunting137	21	71	MES Mountain, Heilongjiang	2696	245	Emberiza rustica	Rustic Bunting	Emberizidae	Passeriformes	SRX9736412
138	rosefinch138	23	65	MES Mountain, Heilongjiang	136446	2233	Carpodacus roseus	Pallas's Rosefinch	Passeridae	Passeriformes	SRX9353100
139	woodpecker139	13	115	MES Mountain, Heilongjiang	2356030	345375	Dendrocopos leucotos	White-backed Woodpecker	Picidae	Piciformes	SRX7544559
140	woodpecker140	13	115	MES Mountain, Heilongjiang	299312	18978	Dendrocopos minor	Lesser Spotted Woodpecker	Picidae	Piciformes	SRX7544562
141	brambling141	17	88	MES Mountain, Heilongjiang	1564678	546327	Fringilla montifringilla	Brambling	Passeridae	Passeriformes	SRX7543232
142	siskin142	10	150	MES Mountain, Heilongjiang	144568	9799	Spinus spinus	Siskin	Fringillidae	Passeriformes	SRX7544582
143	sparrow143	17	88	MES Mountain, Heilongjiang	3745450	238806	Passer montanus	Sparrow	Passeridae	Passeriformes	SRX7544447
144	brownbrowrockpipit144	13	115	MES Mountain, Heilongjiang	2462800	114655	Prunella montanella	Brown Brow rockpipit	Prunellidea	Passeriformes	SRX7543723
145	bunting145	17	88	MES Mountain, Heilongjiang	151234	2187	Emberiza pusilla	Bunting	Emberizidae	Passeriformes	SRX7543664
146	thrush146	13	115	MES Mountain, Heilongjiang	529608	20062	Turdus naumanni	Red tailed thrush	Turdidae	Passeriformes	SRX7544645
147	thrush147	14	107	MES Mountain, Heilongjiang	2337142	101832	Turdus naumanni	Red tailed thrush	Turdidae	Passeriformes	SRX7544797
148	duskythrush148	12	125	MES Mountain, Heilongjiang	2732152	125295	Turdus naumanni	Dusky Thrush	Turdidae	Passeriformes	SRX7543527
149	duskythrush149	12	125	MES Mountain, Heilongjiang	523244	13324	Turdus naumanni	Dusky Thrush	Turdidae	Passeriformes	SRX7543516
150	Yellow-browedBunting150	12	125	MES Mountain, Heilongjiang	956508	123943	Emberiza chrysophrys	Yellow-browed Bunting	Emberizidae	Passeriformes	SRX7544579
151	tit151	16	94	MES Mountain, Heilongjiang	7993742	744712	Poecile montanus	Willow Tit	Paridae	Passeriformes	SRX9736427
152	tomtit152	6	250	MES Mountain, Heilongjiang	12308642	1148949	Parus major	tomtit	Paridae	Passeriformes	SRX7545034
153	Chestnut-flankedWhite-eye153	17	88	MES Mountain, Heilongjiang	16887296	1641126	Zosterops erythropleurus	Chestnut-flanked White-eye	Zosteropidae	Passeriformes	SRX7543633
154	jay154	6	250	MES Mountain, Heilongjiang	589266	21519	Garrulus glandarius	Jay	Corvidae	Passeriformes	SRX7543810
155	PallassLeafWarbler155	13	115	MES Mountain, Heilongjiang	2805252	673751	Phylloscopus proregulus	Pallas's Leaf Warbler	Sylviidae	Passeriformes	SRX7543523
156	PallassLeafWarbler156	12	125	MES Mountain, Heilongjiang	1772564	363359	Phylloscopus proregulus	Pallas's Leaf Warbler	Sylviidae	Passeriformes	SRX7543533
157	nuthatch157	14	107	MES Mountain, Heilongjiang	3713202	344948	Sitta europaea	Wood Nuthatch	Sittidae	Passeriformes	SRX7543486
158	nuthatch158	13	115	MES Mountain, Heilongjiang	2871544	456325	Sitta europaea	Wood Nuthatch	Sittidae	Passeriformes	SRX7543493
159	MugimakiFlycatcher159	18	83	MES Mountain, Heilongjiang	2596466	243154	Ficedula mugimaki	Mugimaki Flycatcher	Muscicapidae	Passeriformes	SRX7543203
160	MugimakiFlycatcher160	17	88	MES Mountain, Heilongjiang	2438264	404038	Ficedula mugimaki	Mugimaki Flycatcher	Muscicapidae	Passeriformes	SRX7543204
161	sparrowhawk161	10	150	MES Mountain, Heilongjiang	217780	16254	Accipiter gularis	Japanese Sparrowhawk	Accipitridae	Falconiformes	SRX7544119
162	tit162	20	75	MES Mountain, Heilongjiang	1093620	185835	Poecile palustris	Marsh Tit	Paridae	Passeriformes	SRX7544823
163	long-tailedtit163	13	115	MES Mountain, Heilongjiang	2599684	770073	Aegithalos caudatus	Long-tailed Tit	Paridae	Passeriformes	SRX7543673
164	long-tailedtit164	13	115	MES Mountain, Heilongjiang	778718	211790	Aegithalos caudatus	Long-tailed Tit	Paridae	Passeriformes	SRX7543661
165	magpie165	10	150	MES Mountain, Heilongjiang	6238998	556090	Cyanopica cyanus	Azure-winged Magpie	Corvidae	Passeriformes	SRX9736447
166	magpie166	11	136	MES Mountain, Heilongjiang	940022	80923	Cyanopica cyanus	Azure-winged Magpie	Corvidae	Passeriformes	SRX7543201
167	Rufous-tailedRobin167	12	125	MES Mountain, Heilongjiang	2891224	355105	Luscinia sibilans	Rufous-tailed Robin	Turdidae	Passeriformes	SRX7544583
168	Rufous-tailedRobin168	12	125	MES Mountain, Heilongjiang	1524140	78112	Luscinia sibilans	Rufous-tailed Robin	Turdidae	Passeriformes	SRX7544580
170	DaurianRedstart170	16	94	Changbaishan Mountain, Jilin	1831030	56826	Phoenicurus auroreus	Daurian Redstart	Turdidae	Passeriformes	SRX7543586
171	wagtail171	6	250	MES Mountain, Heilongjiang	4910812	546938	Motacilla cinerea	Grey Wagtail	Motacillidae	Passeriformes	SRX7545410
172	flycatcher172	16	94	MES Mountain, Heilongjiang	7073328	263939	Ficedula parva	Red-breasted Flycatcher	Muscicapidae	Passeriformes	SRX7543680
173	thrush173	10	150	MES Mountain, Heilongjiang	288830	23306	Turdus pallidus	Pale Thrush	Turdidae	Passeriformes	SRX7544800
174	willowwarbler174	19	79	MES Mountain, Heilongjiang	2779962	347470	Phylloscopus schwarzi	Trick-billed Willow Warbler	Sylviidae	Passeriformes	SRX7543749
175	owl175	10	150	Changbaishan Mountain, Jilin	1438774	14233	Otus scops	Eurasian Scops-owl	Strigidae	Strigiformes	SRX9196658
176	long-tailedRosefinch176	15	100	Changbaishan Mountain, Jilin	118324	875	Carpodacus sibiricus	Long-tailed Rosefinch	Passeridae	Passeriformes	SRX9352573
177	long-tailedRosefinch177	15	100	Changbaishan Mountain, Jilin	239004	2409	Carpodacus sibiricus	Long-tailed Rosefinch	Passeridae	Passeriformes	SRX9196657
178	long-tailedRosefinch178	13	115	Changbaishan Mountain, Jilin	108008	28016	Carpodacus sibiricus	Long-tailed Rosefinch	Passeridae	Passeriformes	SRX7543685
179	reedwarbler179	7	214	Changbaishan Mountain, Jilin	242452	4579	Arundinax aedon	Thick-billed Warbler	Muscicapidae	Passeriformes	SRX9198858
180	robin180	14	107	MES Mountain, Heilongjiang	1692686	235966	Tarsiger cyanurus	Red-flanked Bush Robin	Muscicapidae	Passeriformes	SRX7544594
181	robin181	15	100	MES Mountain, Heilongjiang	1961982	237317	Tarsiger cyanurus	Red-flanked Bush Robin	Muscicapidae	Passeriformes	SRX7544593
182	hawfinch182	10	150	MES Mountain, Heilongjiang	270432	20260	Coccothraustes coccothraustes	Hawfinch	Paridae	Passeriformes	SRX7543827
183	goldfinch183	11	136	MES Mountain, Heilongjiang	5320	250	Chloris sinica	Grey-capped Greenfinch	Passeridae	Passeriformes	SRX9736411
184	duskywarbler184	8	188	MES Mountain, Heilongjiang	1575924	58398	Phylloscopus fuscatus	Dusky Warbler	Sylviidae	Passeriformes	SRX7543502
185	bunting185	13	115	MES Mountain, Heilongjiang	30982	232	Emberiza tristrami	TristramsBunting	Emberizidae	Passeriformes	SRX9736446
186	thrush186	8	188	MES Mountain, Heilongjiang	100344	456	Turdus hortulorum	Grey-backed Thrush	Turdidae	Passeriformes	SRX9736444
187	SiberianRubythroat187	13	115	MES Mountain, Heilongjiang	58874	1534	Calliope calliope	Siberian Rubythroat	Turdidae	Passeriformes	SRX9736420
188	Yellow-throatedBunting188	18	83	MES Mountain, Heilongjiang	82046	926	Emberiza elegans	Yellow-throated Bunting	Emberizidae	Passeriformes	SRX9736417
189	treepipit189	5	300	MES Mountain, Heilongjiang	66864	654	Anthus hodgsoni	Olive-backed Pipit	Motacillidae	Passeriformes	SRX9736430
190	crane190	12	125	MES Mountain, Heilongjiang	1665040	4624	Grus monacha	Hooded Crane	Gruidae	Gruiformes	SRX9196699
191	crane191	10	150	MES Mountain, Heilongjiang	6830652	52569	Grus monacha	Hooded Crane	Gruidae	Gruiformes	SRX9198535
192	long-tailedTit192	18	83	Changbaishan Mountain, Jilin	561166	158897	Aegithalos caudatus	Long-tailed Tit	Paridae	Passeriformes	SRX7543632
193	crane193	9	167	Changbaishan Mountain, Jilin	1706214	12942	Grus japonensis	Red-crowned Crane	Gruidae	Gruiformes	SRX9198256
194	long-tailedtit194	15	100	Changbaishan Mountain, Jilin	21740	1016	Aegithalos caudatus	Long-tailed Tit	Paridae	Passeriformes	SRX9736432
195	coaltit195	17	88	Changbaishan Mountain, Jilin	1059258	113361	Periparus ater	Coal Tit	Paridae	Passeriformes	SRX7544018
196	coaltit196	18	83	Changbaishan Mountain, Jilin	1438222	83421	Periparus ater	Coal Tit	Paridae	Passeriformes	SRX7544017
197	coaltit197	16	94	Changbaishan Mountain, Jilin	1595668	148841	Periparus ater	Coal Tit	Paridae	Passeriformes	SRX7544016
198	Red-flankedBluetail198	19	79	Changbaishan Mountain, Jilin	2575656	423210	Tarsiger cyanurus	Red-flankedBluetail	Muscicapidae	Passeriformes	SRX7543514
199	Red-flankedBluetail199	18	83	Changbaishan Mountain, Jilin	2430946	346409	Tarsiger cyanurus	Red-flankedBluetail	Muscicapidae	Passeriformes	SRX7543490
200	Red-flankedBluetail200	20	75	Changbaishan Mountain, Jilin	2943832	427181	Tarsiger cyanurus	Red-flankedBluetail	Muscicapidae	Passeriformes	SRX7543230
201	blackfacebunting201	18	83	Changbaishan Mountain, Jilin	6987586	186036	Emberiza spodocephala	Black-faced Bunting	Emberizidae	Passeriformes	SRX7543772
202	Yellow-browedWarbler202	16	94	Changbaishan Mountain, Jilin	2130046	250858	Phylloscopus inornatus	Yellow-browed Willow Warbler	Sylviidae	Passeriformes	SRX7544595
203	warbler203	16	94	MES Mountain, Heilongjiang	5344726	1549354	Phylloscopus inornatus	Yellow-browed Willow Warbler	Sylviidae	Passeriformes	SRX7551021
204	warbler204	11	136	MES Mountain, Heilongjiang	8009638	1547199	Phylloscopus	warbler	Sylviidae	Passeriformes	SRX7544548
205	bluepeacock205	15	100	Farms in Xupu County, Hunan	16916018	25158	Pavo cristatus	Blue Peacock	Phasianidae	Galliformes	SRX7544864
206	eagle206	20	75	Farms in Xupu County, Hunan	1926350	147850	Accipiter gentilis	Goshawk	Accipitridae	Falconiformes	SRX9198522
207	eagle207	20	75	Farms in Xupu County, Hunan	3057988	221895	Accipiter gentilis	Goshawk	Accipitridae	Falconiformes	SRX9352568
208	eagle208	20	75	Farms in Xupu County, Hunan	639842	64815	Accipiter gentilis	Goshawk	Accipitridae	Falconiformes	SRX9198544
209	eagle209	20	75	Farms in Xupu County, Hunan	947200	140821	Accipiter gentilis	Goshawk	Accipitridae	Falconiformes	SRX9198772
210	bluepeacock210	20	75	Farms in Xupu County, Hunan	7475376	13515	Pavo cristatus	Blue peacock	Phasianidae	Galliformes	SRX7543674
211	bluepeacock211	20	75	Farms in Xupu County, Hunan	4982618	18168	Pavo cristatus	Blue peacock	Phasianidae	Galliformes	SRX7543814
212	bluepeacock212	20	75	Farms in Xupu County, Hunan	5354070	11356	Pavo cristatus	Blue peacock	Phasianidae	Galliformes	SRX9352563
213	silverpheasant213	15	100	Farms in Xupu County, Hunan	12583524	24596	Lophura nycthemera	Silver pheasant	Phasianidae	Galliformes	SRX7544810
214	goldenpheasant214	20	75	Farms in Xupu County, Hunan	853382	6886	Chrysolophuspictus	Golden Pheasant	Phasianidae	Galliformes	SRX9198855
215	goldenpheasant215	17	88	Farms in Xupu County, Hunan	1512304	9053	Chrysolophuspictus	Golden Pheasant	Phasianidae	Galliformes	SRX7544549
216	swangoose216	12	125	Farms in Xupu County, Hunan	8901308	6000	Anser cygnoides	Swan Goose	Anatidae	Anseriformes	SRX9736459
217	pheasant217	16	94	Farms in Xupu County, Hunan	13909252	39075	Lophura nycthemera	Silver pheasant	Phasianidae	Galliformes	SRX7545232
218	bluepeacock218	20	75	Farms in Xupu County, Hunan	6564868	4872	Pavo cristatus	Blue peacock	Phasianidae	Galliformes	SRX9352564
219	Blackswan219	16	94	Doumuhu Lake, Hunan	6541322	26987	Cygnus atratus	Black Swan	Anatidae	Anseriformes	SRX7543785
220	wildgoose220	15	100	Doumuhu Lake, Hunan	2690684	9961	Anser anser	Greylag Goose	Anatidae	Anseriformes	SRX9198859
221	ReevessPheasant221	15	100	Wild Animal First Aid Center of Sangzhi County, Hunan	5085838	2536	Syrmaticus reevesii	Reeves's Pheasant	Phasianidae	Galliformes	SRX9352587
222	goldenpheasant222	15	100	Wild Animal First Aid Center of Sangzhi County, Hunan	17679640	36920	Chrysolophus pictus	Golden Pheasant	Phasianidae	Galliformes	SRX7544547
223	cabotstragopan223	15	100	Wild Animal First Aid Center of Sangzhi County, Hunan	6654698	15141	Tragopan caboti	Yellow-bellied Tragopan	Phasianidae	Galliformes	SRX7543663
224	TemmincksTragopan224	15	100	Wild Animal First Aid Center of Sangzhi County, Hunan	10152	385	Tragopan temminckii	Temminck's tragopan	Phasianidae	Galliformes	SRX9736460
225	ElliotsPheasant225	15	100	Wild Animal First Aid Center of Sangzhi County, Hunan	7200630	10970	Syrmaticus ellioti	Elliot's Pheasant	Phasianidae	Galliformes	SRX9198885
226	Whitebellygoldenpheasant226	15	100	Wild Animal First Aid Center of Sangzhi County, Hunan	8530740	25629	Chrysolophus amherstiae	Whitebellygoldenpheasant	Phasianidae	Galliformes	SRX7544544
256	hazelgrouse256	5	300	Wild Animal First Aid Center of Sangzhi County, Hunan	317036	1051	Bonasa bonasia	Hazel Grouse	Tetraonidae	Galliformes	SRX9198856
257	crestedIbisF257	21	71	Wild Animal First Aid Center of Sangzhi County, Hunan	75906	157	Nipponia nippon	Crested Ibis	Threskiorothidae	Ciconiiformes	SRX9736441
258	crestedIbisF258	21	71	Wild Animal First Aid Center of Sangzhi County, Hunan	92194	243	Nipponia nippon	Crested Ibis	Threskiorothidae	Ciconiiformes	SRX9352562
259	crestedIbisR259	22	68	Wild Animal First Aid Center of Sangzhi County, Hunan	72494	207	Nipponia nippon	Crested Ibis	Threskiorothidae	Ciconiiformes	SRX9736445
260	crestedIbisR260	21	71	Wild Animal First Aid Center of Sangzhi County, Hunan	90504	150	Nipponia nippon	Crested Ibis	Threskiorothidae	Ciconiiformes	SRX9736458

## Sheet: Supplementary Table 2
Supplementary Table 2. Information of viruses identified in cloaca of birds.
Accession No.	Length (bp)	Genome coverage	Isolate	Best match in Genbank	Identity to the best match(%)	Taxonomy	Host	Note
MW182727	2026	1	cra70cir15	Army ant associated cyclovirus 1(YP_010805777)	48.09	Cyclovirus	Grus japonensis	new species
MW182730*	2220	1	rbf133cir1	Dragonfly associated cyclovirus(YP_009553624)	48.9	Cyclovirus	Ficedula parva
MW182729*	1087	1	mag166cre8	Calanoida sp. copepod associated circular virus(YP_009163927)	53	Circovirus	Cyanopica cyanus
MW182731*	1580	1	cra70cir17	Circoviridae sp.(AXH77818)	69.5	Circovirus	Grus japonensis
MW182732*	1058	1	cra70cir27	Bat circovirus(AIF76278)	85.4	Circovirus	Grus japonensis
MW182733*	939	1	wag88cir1	Bat circovirus POA/2012/I(AIX11626)	52.92	Circovirus	Motacilla cinerea
MW182853*	2369	1	owl175cre6	Wastewater CRESS DNA virus 1(QBL97861)	56.6	Circovirus	Otus scops
MW182837*	1393	1	cra70cir44	Red panda circovirus 3(UBJ25958)	86.5	Circovirus	Grus japonensis
MW182736*	1173	1	fmg67cir8	Marmot associated feces virus 6(QQL09578)	41	Circovirus	Phoenicopteridae
MW182735*	1080	1	cif258cir4	Silurus glanis circovirus(AEW70742)	51.2	Circovirus	Nipponia nippon
MW182874*	2083	1	eph225sma5	Macaca mulatta feces associated virus 4(APG55826)	59.4	Porprismacovirus	Syrmaticus ellioti
MW183069*	1500	1	gps215sma1	Raccoon dog stool-associated smacovirus 2(QTZ20017)	64.3	Porprismacovirus	Chrysolophus pictus
MW183070*	2299	1	gps222sma2	Molossus molossus associated porprismacovirus 1(UJO02102)	90	Porprismacovirus	Chrysolophus pictus
MW183071	2386	1	gps222sma6	Chicken smacovirus mg5_1444(QIR82273)	49.6	Porprismacovirus	Chrysolophus pictus	new species
MW183072*	2427	1	swn66sma1	Chicken smacovirus mg4_964(QIR82267)	51.9	Porprismacovirus	Cygnus columbianus
MW183073*	2297	1	blp211sma3	Eastern chimpanzee porprismacovirus 2( QNH86215)	57.6	Porprismacovirus	Pavo cristatus
MW183074*	1421	1	rph221sma1	Smacoviridae sp.(DAL02127)	69.4	Porprismacovirus	Syrmaticus reevesii
MW183026	2209	1	cfe153gen3	Thrips-associated genomovirus 1 (YP_009345062.1)	91.7	Gemycircularvirus	Zosterops erythropleurus	The same new species as MW182923
MW182994	2221	1	rfb200gen3	Lupine feces-associated gemycircularvirus 1 (ASM93487.1)	93.1	Gemycircularvirus	Tarsiger cyanurus
MW182971	2205	1	bbr34gen3	Gemycircularvirus sp. (ARO38289.1)	89.6	Gemycircularvirus	Prunella montanella	new species
MW182982	2162	1	phe68gen1	Gerygone associated gemycircularvirus 2 (YP_009109729.1)	79.7	Gemycircularvirus	Syrmaticus reevesii	new species
MW182980	2155	1	rph221gen3	Red panda feces-associated gemycircularvirus (UBJ26157.1)	78.9	Gemycircularvirus	Syrmaticus reevesii	new species
MW182952	2124	1	fcc107gen3	Genomoviridae sp. (QCW23627.1)	66.9	Gemycircularvirus	Muscicapa latirostris	new species
MW182951	2225	1	fcc107gen1	Genomoviridae sp. (QCW23647.1)	76.8	Gemycircularvirus	Muscicapa latirostris	new species
MW182969	2194	1	tit162gen1	Giant panda associated gemycircularvirus (ASH99175.1)	95.2	Gemycircularvirus	Poecile palustris
MW182979	2277	1	sto73gen1	Genomoviridae sp. (QCW23637.1)	85.8	Gemycircularvirus	Phoenicopterus roseus
MW183013	2230	1	gbt105gen15	Red panda feces-associated genomovirus (UBJ26201.1)	75	Gemycircularvirus	Turdus hortulorum	new species
MW182964	2214	1	ybw202gen1	Genomoviridae sp. (QCW23727.1)	59.5	Gemycircularvirus	Phylloscopus inornatus	new species
MW182939	2171	1	brb30gen1	Soybean associated gemycircularvirus 1 (YP_009181999.1)	90.1	Gemycircularvirus	Fringilla montifringilla	new species
MW182924	2197	1	bfb201gen1	Red panda feces-associated gemycircularvirus (UBJ26139.1)	91.4	Gemycircularvirus	Emberiza spodocephala
MW182987	2198	1	rfb94gen2	Soybean associated gemycircularvirus 1 (YP_009181999.1)	87.5	Gemycircularvirus	Tarsiger cyanurus	new species
MW182899	2183	1	gps222gen4	Plant associated genomovirus 13 (QCX29493.1)	77	Gemycircularvirus	Chrysolophuspictus
MW182917	2249	1	bfb98gen1	Plant associated genomovirus 13 (QCX29493.1)	90.5	Gemycircularvirus	Emberiza spodocephala	new species
MW183023	2186	1	thr96gen12	Faeces associated gemycircularvirus 18 (YP_009252359.1)	80.4	Gemycircularvirus	Turdus pallidus	new species
MW182995	2223	1	rfb200gen4	Faeces associated gemycircularvirus 18 (YP_009252359.1)	89.3	Gemycircularvirus	Tarsiger cyanurus
MW182912	2203	1	rbu21gen1	Blackfly genomovirus 4 (QCX35063.1)	94.6	Gemycircularvirus	Emberiza rustica
MW182993	2247	1	rfb199gen4	Genomoviridae sp. (QXN75661.1)	91.4	Gemycircularvirus	Tarsiger cyanurus	The same new species as MW182989
MW182989	2242	1	rfb198gen9	Genomoviridae sp. (QXN75661.1)	93.5	Gemycircularvirus	Tarsiger cyanurus	The same new species as MW182993
MW182923	2201	1	bfb129gen4	Thrips-associated genomovirus 1 (YP_009345062.1)	91.4	Gemycircularvirus	Emberiza spodocephala	The same new species as MW183026
MW182967	2154	1	war204gen2	Genomoviridae sp. (QCW23691.1)	96.3	Gemycircularvirus	Phylloscopus	new species
MW182981	2176	1	rph221gen4	Giant panda associated gemycircularvirus (ASH99151.1)	56.7	Gemycircularvirus	Syrmaticus reevesii
MW182901	2195	1	mag53gen1	Fur seal associated gemycircularvirus 1 (YP_009109731.1)	61.2	Gemycircularvirus	Cyanopica cyanus	new species
MW182949	2193	1	sru103gen1	Fur seal associated gemycircularvirus 1 (YP_009109731.1)	60.2	Gemycircularvirus	Calliope calliope	new species
MW182911	2211	1	rbu19gen28	Faeces associated gemycircularvirus 4 (ANC51574.1)	92.9	Gemycircularvirus	Emberiza rustica
MW182927	2203	1	fcc172gen5	Giant panda associated gemycircularvirus (ASH99139.1)	89.4	Gemycircularvirus	Ficedula parva
MW182990	2160	1	rfb198gen13	Giant panda associated gemycircularvirus (ASH99139.1)	92.1	Gemycircularvirus	Tarsiger cyanurus
MW182957	2191	1	coa195gen1	Genomoviridae sp. (QCW23697.1)	86.7	Gemycircularvirus	Periparus ater	new species
MW182991	2278	1	rfb198gen15	Pteropus associated gemycircularvirus 4 (YP_009506604.1)	73.3	Gemycircularvirus	Tarsiger cyanurus	new species
MW182931	2210	1	fcc172gen20	Genomoviridae sp. (QCW23697.1)	93.1	Gemycircularvirus	Ficedula parva
MW182933	2257	1	rbf133gen3	Marmot associated genomovirus 2 (QIJ55583.1)	88.3	Gemycircularvirus	Ficedula parva
MW182910	2384	1	rbu18gen3	Faeces associated gemycircularvirus 16 (ANC51604.1)	94.6	Gemycircularvirus	Emberiza rustica	new species
MW182909	2155	1	rbu18gen1	Marmot associated genomovirus 1 (QIJ55591.1)	63.7	Gemycircularvirus	Emberiza rustica	new species
MW182921	2222	1	bfb129gen1	Genomoviridae sp. (QXN75689.1)	68.2	Gemycircularvirus	Emberiza spodocephala	new species
MW183021	2276	1	thr96gen2	Marmot associated genomovirus 1 (QIJ55591.1)	75.6	Gemycircularvirus	Turdus pallidus	new species
MW182961	2207	1	dar170gen2	CRESS virus sp. (QWY79442.1)	84.9	Gemycircularvirus	Phoenicurus auroreus	new species
MW182934	2177	1	rbf133gen5	CRESS virus sp. (QWY79442.1)	89.4	Gemycircularvirus	Ficedula parva	new species
MW182922	2225	1	bfb129gen3	robinz virus RP_99 (UDN67426.1)	69.1	Gemycircularvirus	Emberiza spodocephala	new species
MW183012	2196	1	gbt105gen13	robinz virus RP_99 (UDN67426.1)	67.9	Gemycircularvirus	Turdus hortulorum	The same new species as MW183004
MW183004	2174	1	gbt104gen11	robinz virus RP_99 (UDN67426.1)	67.9	Gemycircularvirus	Turdus hortulorum	The same new species as MW183012
MW183065*	2176	1	gbt104gen21	Genomoviridae sp. (QXN75689.1)	72.1	Gemycircularvirus	Turdus hortulorum
MW182918	2306	1	bfb98gen2	Genomoviridae sp. (QXN75689.1)	94.3	Gemycircularvirus	Emberiza spodocephala	The same new species as MW182907
MW182907	2380	1	ytb23gen41	Genomoviridae sp. (QXN75689.1)	94.4	Gemycircularvirus	Emberiza elegans	The same new species as MW182918
MW183022	2229	1	thr96gen9	Genomoviridae sp. (QXN75689.1)	74.1	Gemycircularvirus	Turdus pallidus	new species
MW183015	2270	1	thr146gen2	Gerygone associated gemycircularvirus 1 (YP_009109727.1)	89.4	Gemycircularvirus	Turdus naumanni	The same new species as MW183019 and MW182903
MW182903	2304	1	ybb117gen1	Gerygone associated gemycircularvirus 1 (YP_009109727.1)	92.6	Gemycircularvirus	Emberiza chrysophrys	The same new species as MW183015 and MW183019
MW183019	2293	1	thr95gen6	Gerygone associated gemycircularvirus 1 (YP_009109727.1)	87.7	Gemycircularvirus	Turdus pallidus	The same new species as MW183015 and MW182903
MW182915	2257	1	bfb12gen20	Genomoviridae sp. (QCW23649.1)	92.4	Gemycircularvirus	Emberiza spodocephala	new species
MW183018	2196	1	thr95gen1	Mongoose feces-associated gemycircularvirus d (YP_009130630.1)	87.4	Gemycircularvirus	Turdus pallidus	new species
MW183007	2228	1	gbt105gen2	Mongoose feces-associated gemycircularvirus d (YP_009130630.1)	82.2	Gemycircularvirus	Turdus hortulorum	new species
MW183002	2186	1	gbt104gen1	Lama associated gemycircularvirus 1 (YP_009252356.1)	67	Gemycircularvirus	Turdus hortulorum	The same new species as MW183029
MW183029	2184	1	cfe153gen17	Lama associated gemycircularvirus 1 (YP_009252356.1)	66.1	Gemycircularvirus	Zosterops erythropleurus	The same new species as MW183002
MW182960	2173	1	fmg67gen2	Genomoviridae sp. (QJB18638.1)	84.8	Gemycircularvirus	Phoenicopteridae	new species
MW182996	2153	1	rfb200gen10	Red panda feces-associated gemycircularvirus (UBJ26155.1)	81.9	Gemycircularvirus	Tarsiger cyanurus	new species
MW183025	2196	1	cfe153gen2	Bark beetle associated circular virus 1 (AXL65855.1)	82.1	Gemycircularvirus	Zosterops erythropleurus	new species
MW182928	2205	1	fcc172gen6	Genomoviridae sp. (QJB18610.1)	76.9	Gemycircularvirus	Ficedula parva	new species
MW182940	2194	1	jay154gen1	Genomoviridae sp. (QJB18732.1)	73.5	Gemycircularvirus	Garrulus glandarius	new species
MW182984	2181	1	rfb93gen1	Giant panda feces-associated gemycircularvirus (UBJ26231.1)	80.4	Gemycircularvirus	Tarsiger cyanurus
MW183006	2190	1	gbt104gen35	Giant panda feces-associated gemycircularvirus (UBJ26231.1)	84	Gemycircularvirus	Turdus hortulorum
MW182972	2193	1	bbr144gen4	Faeces associated gemycircularvirus 22 (YP_009252368.1)	90.2	Gemycircularvirus	Prunella montanella	new species
MW182998	2227	1	rfb200gen13	Red panda feces-associated gemycircularvirus (UBJ26159.1)	84.2	Gemycircularvirus	Tarsiger cyanurus	new species
MW182914	2195	1	bfb10gen13	Faeces associated gemycircularvirus 22 (YP_009252368.1)	91.7	Gemycircularvirus	Emberiza spodocephala	new species
MW183014	2146	1	thr106gen1	Genomoviridae sp. (QCW23675.1)	71.3	Gemycircularvirus	Turdus hortulorum	new species
MW182893	2182	1	ltt163gen6	Genomoviridae sp. (QCW23675.1)	75.2	Gemycircularvirus	Aegithalos caudatus	new species
MW182929	2134	1	fcc172gen7	Lama associated gemycircularvirus 1 (YP_009252356.1)	77.6	Gemycircularvirus	Ficedula parva	new species
MW183000	2151	1	rfb200gen38	Lama associated gemycircularvirus 1 (YP_009252356.1)	74.9	Gemycircularvirus	Tarsiger cyanurus	new species
MW182932	2170	1	rbf133gen1	Lama associated gemycircularvirus 1 (YP_009252356.1)	78.3	Gemycircularvirus	Ficedula parva	new species
MW182900	2048	1	cra70gen32	Sewage-associated gemycircularvirus 6 (YP_009115514.1)	72.4	Gemycircularvirus	Grus japonensis	new species
MW182986	2171	1	rfb93gen13	Genomoviridae sp. (QJB18678.1)	73.2	Gemycircularvirus	Tarsiger cyanurus	The same new species as MW183001
MW182935	2195	1	rbf133gen6	Genomoviridae sp. (QJB18678.1)	80.6	Gemycircularvirus	Ficedula parva	new species
MW183001	2172	1	gbt104cir11	Genomoviridae sp. (QJB18678.1)	75.1	Gemycircularvirus	Turdus hortulorum	The same new species as MW182986
MW182985	2227	1	rfb93gen4	Red panda feces-associated gemycircularvirus (UBJ26147.1)	81.9	Gemycircularvirus	Tarsiger cyanurus	The same new species as MW183005
MW183005	2230	1	gbt104gen14	Red panda feces-associated gemycircularvirus (UBJ26147.1)	80.4	Gemycircularvirus	Turdus hortulorum	The same new species as MW182985
MW182965	2203	1	ybw202gen3	robinz virus RP_384 (UDN67432.1)	78.5	Gemycircularvirus	Phylloscopus inornatus	new species
MW182958	2209	1	coa195gen5	robinz virus RP_384 (UDN67432.1)	91.7	Gemycircularvirus	Periparus ater
MW182950	2205	1	sru103gen2	robinz virus RP_384 (UDN67432.1)	93.5	Gemycircularvirus	Calliope calliope
MW182966	2170	1	war204gen1	Bark beetle associated circular virus 1 (AXL65855.1)	77.9	Gemycircularvirus	Phylloscopus	new species
MW182920	2220	1	bfb98gen10	robinz virus RP_384 (UDN67432.1)	80.6	Gemycircularvirus	Emberiza spodocephala	new species
MW182930	2144	1	fcc172gen13	Alces alces faeces associated genomovirus MP146 (AXB22628.1)	77.8	Gemycircularvirus	Ficedula parva
MW182905	2203	1	ytb23gen35	Chifec genomovirus UA13_90 (UOK20999.1)	76.7	Gemycircularvirus	Emberiza elegans	new species
MW183027	2236	1	cfe153gen5	Genomoviridae sp. (QJB18622.1)	78.7	Gemycircularvirus	Zosterops erythropleurus	new species
MW182973	2210	1	bbr144gen13	Lynx canadensis faeces associated genomovirus CL1 128 (AXB22608.1)	87	Gemycircularvirus	Prunella montanella	new species
MW183053*	1828	1	plw156gen3	Lupine feces-associated gemycircularvirus 2 (ASM93485.1)	82.7	Gemycircularvirus	Phylloscopus proregulus
MW183043*	1819	1	rbf133gen10	Lupine feces-associated gemycircularvirus 2 (ASM93485.1)	90.5	Gemycircularvirus	Ficedula parva
MW183036*	1044	1	swn66gen3	Giant panda associated gemycircularvirus (ASH99160.1)	86.2	Gemycircularvirus	Cygnus columbianus
MW183046*	2031	1	sbr121gen1	Genomoviridae sp. (YP_010798065.1)	65.3	Gemycircularvirus	Luscinia cyane
MW183059*	1053	1	rfb198gen24	Red panda feces-associated gemycircularvirus (UBJ26157.1)	82.9	Gemycircularvirus	Tarsiger cyanurus
MW183039*	2058	1	bfb201gen9	Blackfly genomovirus 5 (QCX35065.1)	69.5	Gemycircularvirus	Emberiza spodocephala
MW182926	2176	1	fcc172gen1	Genomoviridae sp. (QCW23697.1)	89.4	Gemycircularvirus	Ficedula parva
MW183058*	2145	1	rfb94gen3	Marmot associated genomovirus 1 (QIJ55591.1)	70.3	Gemycircularvirus	Tarsiger cyanurus
MW183067*	2187	1	gbt105gen17	Genomoviridae sp. (QXN75689.1)	79.8	Gemycircularvirus	Turdus hortulorum
MW183061*	1350	1	rob180gen1	Genomoviridae sp. (QJB18646.1)	85	Gemycircularvirus	Tarsiger cyanurus
MW183042*	2218	1	fcc172gen12	Mongoose feces-associated gemycircularvirus d (YP_009130630.1)	79.6	Gemycircularvirus	Ficedula parva
MW183066*	1900	1	gbt104gen39	Mongoose feces-associated gemycircularvirus d (YP_009130630.1)	78	Gemycircularvirus	Turdus hortulorum
MW183063*	2151	1	gbt104gen5	Mongoose feces-associated gemycircularvirus d (YP_009130630.1)	79.9	Gemycircularvirus	Turdus hortulorum
MW183064*	2120	1	gbt104gen13	Mongoose feces-associated gemycircularvirus d (YP_009130630.1)	81.6	Gemycircularvirus	Turdus hortulorum
MW183047*	2137	1	rtr167gen10	Genomoviridae sp. (QXN75593.1)	90.8	Gemycircularvirus	Larvivora sibilans
MW183052*	2184	1	dar170gen5	Bark beetle associated circular virus 1 (AXL65855.1)	86.7	Gemycircularvirus	Phoenicurus auroreus
MW183037*	1396	1	bun127gen4	Lama associated gemycircularvirus 1 (YP_009252356.1)	78.6	Gemycircularvirus	Emberiza cioides
MW183068*	1956	1	thr106gen5	Genomoviridae sp. (QJB18678.1)	88.4	Gemycircularvirus	Turdus hortulorum
MW183040*	1870	1	trb101gen2	Red panda feces-associated gemycircularvirus (UBJ26147.1)	87.3	Gemycircularvirus	Emberiza tristrami
MW183057*	2134	1	rfb92gen1	Citrus Tunisia genomovirus 2 (QHT64469.1)	94.5	Gemycircularvirus	Tarsiger cyanurus
MW183041*	2076	1	fcc172gen11	Alces alces faeces associated genomovirus MP146 (AXB22628.1)	79.1	Gemycircularvirus	Ficedula parva
MW182977	2113	1	tou80gen2	Genomoviridae sp. (QXN75633.1)	87.1	Gemyduguivirus	Ramphastos	new species
MW182978	2182	1	tou80gen4	Eucommia ulmoides genomoviridae (QKQ15117.1)	93.8	Gemyduguivirus	Ramphastos	new species
MW182955	2152	1	blp205gen1	Genomoviridae sp. (QXN75489.1)	82.4	Gemyduguivirus	Pavo cristatus	new species
MW183044*	2162	1	brb25gen24	Genomoviridae sp. (QXN75655.1)	88.7	Gemyduguivirus	Fringilla montifringilla
MW183049*	1466	1	blp75gen3	Genomoviridae sp. (QCW23684.1)	92.5	Gemyduguivirus	Pavo cristatus
MW183030*	1966	1	ltt163gen11	Gemycircularvirus sp. (AUW34335.1)	84.5	Gemyduguivirus	Aegithalos caudatus
MW182902	2132	1	mag166gen1	Capybara genomovirus 6 (QCS35893.1)	84.2	Gemygorvirus	Cyanopica cyanus	new species
MW182992	2187	1	rfb199gen1	Chifec genomovirus UA13_105 (UOK20983.1)	83	Gemygorvirus	Tarsiger cyanurus	new species
MW182999	2153	1	rfb200gen14	Chifec genomovirus UA13_105 (UOK20983.1)	90	Gemygorvirus	Tarsiger cyanurus	new species
MW182946	2167	1	cra191gen58	Faeces associated gemycircularvirus 14 (YP_009252344.1)	88.4	Gemygorvirus	Grus monacha
MW183045*	2074	1	cra70gen16	Faeces associated gemycircularvirus 10 (YP_009109719.1)	68.9	Gemygorvirus	Grus japonensis
MW183062*	2089	1	rob181gen3	Chifec genomovirus UA13_105 (UOK20983.1)	80	Gemygorvirus	Tarsiger cyanurus
MW182906	2245	1	ytb23gen37	Molossus molossus associated gemykibivirus 3 (UJO02117.1)	75.7	Gemykibivirus	Emberiza elegans	new species
MW182919	2207	1	bfb98gen4	Molossus molossus associated gemykibivirus 3 (UJO02117.1)	75.4	Gemykibivirus	Emberiza spodocephala
MW182898	2148	1	gps215gen1	Genomoviridae sp. (QJB18674.1)	81.5	Gemykibivirus	Chrysolophuspictus	new species
MW182892	2199	1	eag207gen1	Gemycircularvirus NP (AJD20395.1)	99.7	Gemykibivirus	Accipiter gentilis
MW182974	2177	1	par78gen2	Plant associated genomovirus 29 (QFR58261.1)	70.7	Gemykibivirus	Psittacidae	new species
MW182976	2229	1	tou80gen1	Genomoviridae sp. (QJB18582.1)	70.4	Gemykibivirus	Ramphastos	new species
MW182975	2208	1	tou79gen2	Red panda feces-associated gemycircularvirus (UBJ26143.1)	94.9	Gemykibivirus	Ramphastos	new species
MW183009	2197	1	gbt105gen6	Giant panda feces-associated gemycircularvirus (UBJ26243.1)	75.9	Gemykibivirus	Turdus hortulorum	new species
MW183016	2210	1	thr146gen4	Genomoviridae sp. (DAD57369.1)	72.5	Gemykibivirus	Turdus naumanni	new species
MW183020	2122	1	thr95gen28	Genomoviridae sp. (QJA43245.1)	75.4	Gemykibivirus	Turdus pallidus	new species
MW183008	2165	1	gbt105gen4	Genomoviridae sp. (QJA43245.1)	86.3	Gemykibivirus	Turdus hortulorum	new species
MW183024	2189	1	thr173gen1	Genomoviridae sp. (QJA43245.1)	86.9	Gemykibivirus	Turdus pallidus	new species
MW183003	2172	1	gbt104gen9	Genomoviridae sp. (QJA43245.1)	89.4	Gemykibivirus	Turdus hortulorum	new species
MW182938	2307	1	brb26gen10	Plant associated genomovirus 3 (QCX29513.1)	86.3	Gemykibivirus	Fringilla montifringilla
MW182948	2183	1	par77cre1	Giant panda associated gemycircularvirus (ASH99178.1)	91.3	Gemykibivirus	Lory,Lorikeet	new species
MW182896	2223	1	prf37gen1	Thrips-associated genomovirus 3 (YP_009345088.1)	93.1	Gemykibivirus	Carpodacus roseus	new species
MW182944	2122	1	cra191gen12	Sewage associated gemycircularvirus 3 (ANC51616.1)	89.7	Gemykibivirus	Grus monacha
MW182953	2200	1	par76gen2	Genomoviridae sp. (QCW23662.1)	95.4	Gemykibivirus	Nandayus nenday	new species
MW182947	2215	1	brs113gen1	Porcine associated gemycircularvirus 3 (QNJ57209.1)	89.2	Gemykibivirus	Lanius cristatus	new species
MW182988	2257	1	rfb198gen1	Genomoviridae sp. (QJB18734.1)	70.3	Gemykibivirus	Tarsiger cyanurus	new species
MW182943	2125	1	cra190gen1	Chicken genomovirus mg2_77 (QIR82229.1)	93.9	Gemykibivirus	Grus japonensis
MW182945	2185	1	cra191gen28	Mongoose feces-associated gemycircularvirus b (YP_009130626.1)	91.1	Gemykibivirus	Grus monacha
MW183054*	2123	1	bbr34gen9	Capybara genomovirus 12 (QCS35905.1)	81.2	Gemykibivirus	Prunella montanella
MW183051*	938	1	fmg67gen31	Tortoise genomovirus 14 (QCS37574.1)	80.7	Gemykibivirus	Phoenicopteridae
MW182941	2243	1	cra70gen3	Common bean-associated gemycircularvirus (YP_009273015.1)	80.1	Gemykolovirus	Grus japonensis	new species
MW183010	2207	1	gbt105gen8	Tick-associated genomovirus 2 (ASU08511.1)	96.1	Gemykolovirus	Turdus hortulorum	new species
MW182997	2200	1	rfb200gen12	Alces alces faeces associated genomovirus MP68 (AXB22622.1)	91.6	Gemykolovirus	Tarsiger cyanurus
MW182894	2218	1	ltt164gen1	Alces alces faeces associated genomovirus MP68 (AXB22622.1)	93.1	Gemykolovirus	Aegithalos caudatus
MW183028	2243	1	cfe153gen12	Genomoviridae sp. (QCW23699.1)	97.6	Gemykolovirus	Zosterops erythropleurus	new species
MW183011	2179	1	gbt105gen11	Tortoise genomovirus 9 (QCS37564.1)	89.2	Gemykolovirus	Turdus hortulorum	new species
MW182959	2211	1	coa197gen1	Tubeweb spider associated circular virus 1 (YP_009551367.1)	83.8	Gemykolovirus	Periparus ater	new species
MW183056*	2411	1	phe68gen6	Pacific flying fox faeces associated gemycircularvirus-7 (YP_009506644.1)	78.2	Gemykolovirus	Syrmaticus reevesii
MW183035*	2112	1	gps222gen10	Pacific flying fox faeces associated gemycircularvirus-7 (YP_009506644.1)	72.3	Gemykolovirus	Chrysolophuspictus
MW183034*	2175	1	gps222gen6	Pacific flying fox faeces associated gemycircularvirus-7 (YP_009506644.1)	72.3	Gemykolovirus	Chrysolophuspictus
MW183055*	2119	1	bbr144gen7	Giant panda feces-associated gemycircularvirus (UBJ26245.1)	88.6	Gemykolovirus	Prunella montanella
MW183038*	2085	1	bfb98gen17	Plant associated genomovirus 7 (QCX29379.1)	87.7	Gemykolovirus	Emberiza spodocephala
MW182963	2252	1	hbl69gen3	Red panda feces-associated gemycircularvirus (UBJ26161.1)	98.8	Gemykrogvirus	Phoenicurus auroreus
MW182962	2137	1	hbl69gen1	Delphin genomovirus 1 (QSX73074.1)	66.8	Gemykrogvirus	Phoenicurus auroreus	new species
MW182954	2178	1	blp75gen5	Delphin genomovirus 1 (QSX73074.1)	66.1	Gemykrogvirus	Pavo cristatus	new species
MW182983	2162	1	phe68gen13	Delphin genomovirus 1 (QSX73074.1)	69.4	Gemykrogvirus	Syrmaticus reevesii	new species
MW182956	2143	1	blp212gen1	Chicken genomovirus mg8_416 (QIR82257.1)	99.4	Gemykrogvirus	Pavo cristatus
MW182895	2138	1	wig220gen1	Genomoviridae sp. (QCW23651.1)	99.1	Gemykrogvirus	Anser anser	new species
MW182908	2148	1	rbu02gen1	Genomoviridae sp. (QXN75501.1)	89.1	Gemykrogvirus	Emberiza rustica	new species
MW183017	2115	1	thr147gen1	Genomoviridae sp. (UYL88394.1)	98.8	Gemykrogvirus	Turdus naumanni
MW182942	2153	1	cra71gen3	Genomoviridae sp. (QXN75517.1)	96.8	Gemykrogvirus	Grus japonensis
MW182904	2191	1	ybb150gen1	Gila monster-associated gemycircularvirus (AWX63615.1)	97.6	Gemykrogvirus	Emberiza chrysophrys
MW182968	2145	1	war204gen4	Gila monster-associated gemycircularvirus (AWX63615.1)	98.2	Gemykrogvirus	Phylloscopus
MW183048*	1371	1	owl175gen9	Genomoviridae sp. (QJB18726.1)	61	Gemytondvirus	Otus scops
MW183050*	2131	1	fmg67gen6	Genomoviridae sp. (QJB18726.1)	74	Gemytondvirus	Phoenicopteridae
MW182897	2314	1	swa134gen1	Genomoviridae sp. (QJB18666.1)	75	Gemyvongvirus	Cecropis daurica	new species
MW182740	1878	1	whs72cir9	Apis mellifera virus-10(QBX89298)	77.4	CRESSV1	Ciconia boyciana
MW182745	2731	1	ybb117cre2	CRESS virus sp.(QJI53675)	63	CRESSV1	Emberiza chrysophrys
MW182828*	2481	1	brb25usv1	Tarsiger cyanurus CRESS-DNA-virus sp.(QTE03573)	68.9	CRESSV1	Fringilla montifringilla
MW182829*	1790	1	brb25usv6	Arizlama virus(QXP07652)	47.5	CRESSV1	Fringilla montifringilla
MW182882*	2188	1	rfb93usv3	Tarsiger cyanurus CRESS-DNA-virus sp.(QTE03573)	58.8	CRESSV1	Tarsiger cyanurus
MW182883*	1456	1	rfb93usv10	Fringilla montifringilla CRESS-DNA-virus sp.(QTE03492)	68.9	CRESSV1	Tarsiger cyanurus
MW182884*	1176	1	rfb198cir7	Sewage-associated circular DNA virus-12(YP_009551323)	41.5	CRESSV1	Tarsiger cyanurus
MW182728	1989	1	coa195cir1	Cybaeus spider associated circular virus 1(YP_009551463)	47.8	CRESSV2	Periparus ater
MW182743	2161	1	swn66cir22	CRESS virus sp.(AXH77830)	65.4	CRESSV2	Cygnus columbianus
MW182753	2194	1	muf159cir1	CRESS virus sp.(QJI53714)	55.2	CRESSV2	Ficedula mugimaki
MW182760	1852	1	cra70cre9	CRESS virus sp.(AXH77830)	71.5	CRESSV2	Grus japonensis
MW182768	2066	1	sru50usv1	CRESS virus sp.(QWY79447)	60.5	CRESSV2	Luscinia calliope
MW182775	2045	1	coa130usv2	Cecropis daurica CRESS-DNA-virus sp.(QTE03452)	55.4	CRESSV2	Periparus ater
MW182776	2046	1	coa196cir1	Emberiza cioides CRESS-DNA-virus sp.(QTE03474)	81.7	CRESSV2	Periparus ater
MW182783	2083	1	wiw109cir2	Emberiza cioides CRESS-DNA-virus sp.(QTE03474)	55.8	CRESSV2	Phylloscopus tenellipes
MW182795	1995	1	gbt104cir2	Sewage-associated circular DNA virus-21(YP_009116906)	43.8	CRESSV2	Turdus hortulorum
MW182797*	1616	1	ltt192cir1	Spinybacked orbweaver circular virus 1(AXL65899)	62.1	CRESSV2	Aegithalos caudatus
MW182799*	1979	1	swa134usv1	Golden silk orbweaver associated circular virus 1(YP_009551394)	58.2	CRESSV2	Cecropis daurica
MW182805*	1865	1	whs72cir18	uncultured virus(AUM61654)	55.7	CRESSV2	Ciconia boyciana
MW182808*	1332	1	mag166cre1	CRESS virus sp.(AXH77390)	88	CRESSV2	Cyanopica cyanus
MW182812*	1804	1	bun127usv5	Periparus ater CRESS-DNA-virus sp.(QTE03407)	81.7	CRESSV2	Emberiza cioides
MW182815*	1614	1	rbu19cre3	Antarctic virus COCH21_78(QGF19380)	69.1	CRESSV2	Emberiza rustica
MW182820*	2011	1	muf160usv2	Golden silk orbweaver associated circular virus 1(YP_009551394)	67.7	CRESSV2	Ficedula mugimaki
MW182830*	1286	1	brb25usv12	CRESS virus sp.(AWW06083)	66.9	CRESSV2	Fringilla montifringilla
MW182843*	927	1	cra191usv2	uncultured virus(AOV86259)	95.2	CRESSV2	Grus monacha
MW182854*	2077	1	blp205cre5	CRESS virus sp.(AXH74302)	35	CRESSV2	Pavo cristatus
MW182858*	2076	1	coa131usv2	Luscinia calliope CRESS-DNA-virus sp.(QTE03386)	52.8	CRESSV2	Periparus ater
MW182867*	2036	1	dwb184usv1	Cybaeus spider associated circular virus 1(YP_009551463)	54.4	CRESSV2	Phylloscopus fuscatus
MW182868*	1335	1	dwb184usv2	Spinybacked orbweaver circular virus 1(AXL65899)	53.5	CRESSV2	Phylloscopus fuscatus
MW182880*	3711	1	phe68usv9	CRESS virus sp.(AXH74167)	54.8	CRESSV2	Syrmaticus reevesii
MW182885*	1183	1	rfb200usv10	Golden silk orbweaver associated circular virus 1(YP_009551394)	70.4	CRESSV2	Tarsiger cyanurus
MW182741	2047	1	bls219cre1	ssDNA virus sp.(QRV62023)	59.8	CRESSV3	Cygnus atratus
MW182747	2520	1	rbu19cir1	CRESS virus sp.(QJI53694)	46.6	CRESSV3	Emberiza rustica
MW182755	2007	1	brb25cir9	CRESS virus sp.(QJI53696)	43.3	CRESSV3	Fringilla montifringilla
MW182785	2043	1	eph225cre1	CRESS virus sp.(QWB14895)	59.7	CRESSV3	Syrmaticus ellioti
MW182786	1891	1	eph225cre2	Virus sp.(QRV62040)	50	CRESSV3	Syrmaticus ellioti
MW182787	1938	1	eph225cre4	Chicken virus mg4_1578(QIR82197)	98.7	CRESSV3	Syrmaticus ellioti
MW182790	1856	1	eph225usv9	CRESS virus sp.(QWB14895)	63.9	CRESSV3	Syrmaticus ellioti
MW182819*	1012	1	trb101cir3	Luscinia cyane CRESS-DNA-virus sp.(QTE03514)	88.1	CRESSV3	Emberiza tristrami
MW182844*	2091	1	sbr121cre6	Emberiza tristrami CRESS-DNA-virus sp.(QTE03481)	88.1	CRESSV3	Luscinia cyane
MW182811*	1088	1	bun127usv2	Tentweb spider associated circular virus 1(YP_009551460)	49.7	CRESSV4	Emberiza cioides
MW182726	2083	1	brb26cir1	Circoviridae sp.(AXH75487)	54.2	CRESSV5	Fringilla montifringilla
MW182744	4223	1	swn66usv2	Nandayus nenday CRESS-DNA-virus sp.(QTE03392)	93.8	CRESSV5	Cygnus columbianus
MW182751	1910	1	bfb13usv3	Delphin virus 2(QSX73072)	48	CRESSV5	Emberiza spodocephala
MW182770	4193	1	par76usv3	Nandayus nenday CRESS-DNA-virus sp.(QTE03401)	98.3	CRESSV5	Nandayus nenday
MW182771	2833	1	par76usv4	CRESS virus sp.(AXH74721)	43.3	CRESSV5	Nandayus nenday
MW182772	4595	1	par76usv6	Cygnus columbianus CRESS-DNA-virus sp.(QTE03346)	58	CRESSV5	Nandayus nenday
MW182773	4305	1	par76usv7	Nandayus nenday CRESS-DNA-virus sp.(QTE03392)	98.3	CRESSV5	Nandayus nenday
MW182758	2115	1	cra70cir8	Gopherus associated circular DNA virus 1(YP_009551382)	49.2	CRESSV6	Grus japonensis
MW182762	2440	1	cra70cre19	Phoenicurus auroreus CRESS-DNA-virus sp.(QTE03545)	56.3	CRESSV6	Grus japonensis
MW182763	2421	1	cra70usv3	Syrmaticus reevesii CRESS-DNA-virus sp.(QTE03566)	93.9	CRESSV6	Grus japonensis
MW182764	2318	1	cra70usv4	Cecropia hololeuca associated virus(QMS79233)	85.5	CRESSV6	Grus japonensis
MW182778	1932	1	fmg67cir2	Phoenicopteridae CRESS-DNA-virus sp.(QTE03421)	98.7	CRESSV6	Phoenicopteridae
MW182781	1902	1	fmg67cir56	Phoenicopteridae CRESS-DNA-virus sp.(QTE03411)	98.7	CRESSV6	Phoenicopteridae
MW182816*	1058	1	rbu19usv1	Pacific flying fox faeces associated circular DNA virus-2(AMH87764)	64.8	CRESSV6	Emberiza rustica
MW182879*	987	1	phe68usv4	Grus japonensis CRESS-DNA-virus sp.(QTE03378)	93.9	CRESSV6	Syrmaticus reevesii
MW182806*	3224	1	whs72cre7	Pavo cristatus CRESS-DNA-virus sp.(QTE03533)	57.3	A	Ciconia boyciana
MW182807*	1892	1	whs72cre9	Prunella montanella CRESS-DNA-virus sp.(QTE03553)	66.2	A	Ciconia boyciana
MW182847*	2693	1	rtr167usv3	uncultured marine virus(AGA18409)	25.3	A	Luscinia sibilans
MW182850*	2732	1	fcc107cir8	Prunella montanella CRESS-DNA-virus sp.(QTE03553)	39.3	A	Muscicapa latirostris
MW182856*	3171	1	blp212cre2	Prunella montanella CRESS-DNA-virus sp.(QTE03553)	91.5	A	Pavo cristatus
MW182870*	1617	1	bbr34cre4	Pavo cristatus CRESS-DNA-virus sp.(QTE03533)	91.5	A	Prunella montanella
MW182738	1992	1	wig220cre2	Fly associated circular virus 7(YP_009551356)	94.3	B	Anser anser
MW182851*	1030	1	par76usv17	Arizlama virus(QXP07780)	74.1	B	Nandayus nenday
MW182852*	1780	1	owl175cre3	Tundra vole stool-associated circular virus(QIK03923)	77.6	B	Otus scops
MW182855*	1132	1	blp212cir1	Circoviridae 15 LDMD-2013(YP_009109675)	35.7	B	Pavo cristatus
MW182857*	1509	1	blp218usv3	Red panda feces-associated circular DNA virus 17(UBJ25910)	66	B	Pavo cristatus
MW182866*	1877	1	hbl69usv9	CRESS virus sp.(AXH75989)	71.2	B	Phoenicurus auroreus
MW182872*	1669	1	bbr144usv8	Pacific flying fox faeces associated circular DNA virus-7(AMH87749)	40.3	B	Prunella montanella
MW182756	3445	1	brb25usv3	CRESS virus sp.(AXH75880)	62.8	C	Fringilla montifringilla
MW182759	2170	1	cra70cir21	Blackfly DNA Virus 3(QCX35025)	53.3	C	Grus japonensis
MW182769	2162	1	wag171cir2	Arizlama virus(QXP07696)	59.9	C	Motacilla cinerea
MW182774	1965	1	blp75cir1	Psittacidae CRESS-DNA-virus sp.(QTE03427)	99.7	C	Pavo cristatus
MW182784	1970	1	par78cir8	Pavo cristatus CRESS-DNA-virus sp.(QTE03403)	99.7	C	Psittacidae
MW182793	1993	1	rfb200cre11	Sewage-associated circular DNA virus-17(YP_009116896)	57.9	C	Tarsiger cyanurus
MW182839*	1735	1	cra70cre12	CRESS virus sp.(AXH77842)	78.6	C	Grus japonensis
MW182842*	1965	1	cra70usv41	Sewage-associated circular DNA virus-24(YP_009116913)	45.1	C	Grus japonensis
MW182846*	1449	1	rtr167cre15	Sewage-associated circular DNA virus-7(AIF34818)	55.2	C	Luscinia sibilans
MW182848*	1849	1	wag171cir7	Pavo cristatus CRESS-DNA-virus sp.(QTE03403)	82.4	C	Motacilla cinerea
MW182873*	1957	1	par78cre5	Pavo cristatus CRESS-DNA-virus sp.(QTE03403)	79	C	Psittacidae
MW182748	1876	1	rbu19cir9	CRESS virus sp.(AYP28780)	48.4	D	Emberiza rustica
MW182749	1848	1	rbu21cir5	Syrmaticus reevesii CRESS-DNA-virus sp.(QTE03439)	68.8	D	Emberiza rustica
MW182791	1928	1	phe68cre13	Emberiza rustica CRESS-DNA-virus sp.(QTE03356)	68.8	D	Syrmaticus reevesii
MW182840*	1921	1	cra70usv6	Emberiza rustica CRESS-DNA-virus sp.(QTE03356)	49.6	D	Grus japonensis
MW182739	2111	1	whs72cir2	Chrysolophus pictus CRESS-DNA-virus sp.(QTE03456)	76.6	E	Ciconia boyciana
MW182757	1841	1	cra70cir4	Motacilla cinerea CRESS-DNA-virus sp.(QTE03521)	54.6	E	Grus japonensis
MW182777	2115	1	fmg67cir1	Grus japonensis CRESS-DNA-virus sp.(QTE03496)	84.3	E	Phoenicopteridae
MW182782	2052	1	dar170cir6	Kummerowia striata CRESS virus(QKI29028)	54.1	E	Phoenicurus auroreus
MW182801*	2072	1	gps222cir2	Ciconia boyciana CRESS-DNA-virus sp.(QTE03332)	76.6	E	Chrysolophus pictus
MW182802*	2037	1	whs72cir1	Ciconia boyciana CRESS-DNA-virus sp.(QTE03462)	76.5	E	Ciconia boyciana
MW182803*	2136	1	whs72cir3	Ciconia boyciana CRESS-DNA-virus sp.(QTE03462)	81.6	E	Ciconia boyciana
MW182804*	2123	1	whs72cir4	Ciconia boyciana CRESS-DNA-virus sp.(QTE03458)	76.5	E	Ciconia boyciana
MW182824*	2031	1	brb25cir7	Tragopan caboti CRESS-DNA-virus sp.(QTE03577)	69.2	E	Fringilla montifringilla
MW182831*	2210	1	cra70cir1	Phoenicopteridae CRESS-DNA-virus sp.(QTE03409)	84.3	E	Grus japonensis
MW182849*	1784	1	wag171cir10	Grus japonensis CRESS-DNA-virus sp.(QTE03367)	54.6	E	Motacilla cinerea
MW182869*	1878	1	bbr34cir7	Chrysolophus pictus CRESS-DNA-virus sp.(QTE03456)	56.1	E	Prunella montanella
MW182871*	1854	1	bbr144cir6	Motacilla cinerea CRESS-DNA-virus sp.(QTE03521)	50.8	E	Prunella montanella
MW182875*	1981	1	phe68cir4	Tragopan caboti CRESS-DNA-virus sp.(QTE03577)	57.8	E	Syrmaticus reevesii
MW182877*	2053	1	phe68cir29	Phoenicopteridae CRESS-DNA-virus sp.(QTE03409)	86.7	E	Syrmaticus reevesii
MW182887*	2013	1	cat223cir3	Ciconia boyciana CRESS-DNA-virus sp.(QTE03332)	69.3	E	Tragopan caboti
*partial genome
